# Supplementary material for: The effect of adding chewing gum to oral carbohydrates on preoperative anxiety scores in women undergoing gynecological surgery: A randomized controlled study
Source: PLoS One. 2023 Apr 25;18(4):e0283780. doi: 10.1371/journal.pone.0283780 (PMC10129008; doi:10.1371/journal.pone.0283780)
Supplement: S1 Dataset — (XLSX) [file pone.0283780.s002.xlsx]

## Sheet: variables
No	Group	Occupation	Marriage	History of surgery	History of anesthesia	malignancy	Surgical access	Surgical extents	Age	Height	Weight	BMI	HTN	DM	Other heart disease	COPD	CKD	Liver disease	ASA	Opduration	Crystalloid	EBL	UO	MED_PACU	total MED	max EGFV	EGFV/kg	oral secretion	Gastric pH	Time flatus	antiemetics	PONV	LOS	unpleasantness	difficult to concentrate	hunger	thirst	Dry mouth	Fatigue	Headache	Nausea	Anxiety	Informative	total	satisfaction	QoR 15
1	1	4	0	0	0	0	4	3	34	162.1	48	18.2673	0	0	0	0	0	0	1	167	1200	200	100	3.33333	3.33333	26.4931	0.55194	2	5.17	1447	1	1	2	4	0	2	2	2	0	0	2	14	2	16	10	103
2	2	3	1	0	0	1	3	4	41	160.2	62.25	24.2557	0	0	0	0	0	0	1	111	750	80	70	3.2	3.2	63.726	1.02371	2	0.72	957	0	0	3	0	0	0	1	0	2	0	0	13	5	18	8	129
3	1	2	1	0	0	1	3	4	53	160.4	54.55	21.2024	0	0	0	0	0	1	2	177	900	250	30	2.66667	2.66667	0	0	2	2.45	2117	0	0	2	5	3	8	6	6	0	8	0	16	4	20	5	125
4	2	1	1	2	1	1	2	2	56	162.6	48.4	18.3065	0	0	0	0	0	0	2	86	300	50	0	3.33333	3.33333	0	0	2	2.42		0	0	1	3	2	3	6	8	7	3	2	17	6	23	5	128
5	1	1	1	1	1	1	2	2	56	154.09	64.05	26.9755	0	0	1	0	0	0	2	86	350	30	0	3.33333	3.33333	30.3941	0.474538	2	2.11		0	0	1	3	10	2	0	4	0	0	0	5	2	7	6	104
6	1	5	0	0	0	1	1	1	19	161.1	50.3	19.381	0	0	0	0	0	0	1	102	600	50	160	3.33333	3.33333	21.3202	0.42386	1	0.24	1757	1	1	3	0	5	0	3	4	0	0	0	6	2	8	4	107
7	2	1	1	2	1	0	2	3	45	155.8	49.7	20.4749	0	0	0	0	0	0	2	173	650	350	50	0	0	0	0	2	0.52	2251	2	1	3	2	2	1	1	1	3	4	2	8	4	12	3	93
8	2	4	1	0	0	0	2	3	46	159.8	65.1	25.4934	0	0	0	0	0	0	1	146	800	50	50	3.33333	3.33333	0	0	2	2.51		1	1	2	3	3	3	3	4	4	2	2	16	7	23	7	131
9	1	4	1	1	1	0	2	3	39	162.8	52.3	19.733	0	0	0	0	0	0	1	163	700	50	80	7.16667	7.16667	20.0931	0.38419	2	0.37	2695	2	1	4	1	1	1	1	1	1	1	1	8	4	12	5	108
10	2	2	1	0	0	0	2	4	46	165.9	56.6	20.5648	0	0	0	0	0	0	2	140	950	300	170	3.33333	3.33333	0	0	2	0.57	1675	0	0	2	0	0	2	2	0	0	0	0	10	2	12	8	135
11	1	3	1	2	1	1	3	4	60	161.8	81.4	31.0933	1	0	0	0	0	0	3	145	1200	150	240	4.66667	4.66667	137.403	1.688	2	1.54	1621	1	1	2	1	1	0	0	5	3	5	1	15	6	21	6	111
12	2	1	1	1	1	1	4	4	58	160.9	53.9	20.8198	0	0	0	0	0	0	2	128	1200	50	80	2.66667	2.66667	19.482	0.361447	2	4.29	1546	1	1	2	5	7	0	5	5	5	3	3	20	9	29	8	101
13	1	2	1	0	0	0	2	3	46	160.3	57.3	22.2991	0	0	0	0	0	0	2	125	650	80	60	3.33333	3.33333	4.2084	0.073445	2	0.35	2049	0	0	2	4	3	9	7	8	7	0	0	16	9	25	6	101
14	2	3	0	1	1	1	2	2	31	163.6	57	21.2965	0	0	0	0	0	0	1	103	700	30	150	2.66667	2.66667	57.5163	1.00906	1	1.23		0	0	1	2	0	2	5	0	0	3	0	14	7	21	7	110
15	2	4	1	1	1	1	2	2	47	150.9	61.4	26.9643	0	0	0	0	0	0	2	78	300	50	0	5.83333	5.83333	0	0	2	1.27	575	0	0	1	0	2	4	4	7	7	2	2	12	6	18	10	136
16	1	4	1	0	0	0	2	4	52	148.5	58.75	26.6413	0	0	0	0	0	0	1	172	750	200	190	2.66667	2.66667	11.9778	0.203878	2	1.02	1913	1	1	2	2	5	0	0	0	3	2	0	15	4	19	7	120
17	2	3	1	4	1	0	2	4	52	157.4	62.3	25.1466	0	0	0	0	0	1	2	191	450	100	130	3.33333	16.6667	0	0	2	0.42	1083	0	0	3	0	1	0	0	0	7	2	1	7	3	10	9	126
18	1	2	1	0	0	0	2	3	32	157.9	78.6	31.5252	0	0	0	0	0	0	1	127	600	200	90	4	4	57.3824	0.730056	2	0.42		0	0	3	0	1	0	4	5	1	0	0	19	7	26	7	84
19	1	1	1	1	1	1	4	4	43	162.1	60.6	23.0625	0	0	0	0	0	0	1	138	1250	100	70	7.66667	7.66667	43.385	0.715923	3	2.72	1171	1	1	3	2	5	2	5	7	3	1	1	19	8	27	5	74
20	2	1	1	0	0	1	4	4	42	169.7	74.65	25.9219	0	0	0	0	0	0	1	224	1800	400	165	3.33333	10	41.9372	0.561785	2	6.8	1905	2	1	4	0	2	2	2	2	3	0	0	13	7	20	9	122
21	1	2	0	0	0	0	2	1	30	168.8	57.75	20.2678	0	0	0	0	0	0	1	73	300	50	0	3.33333	3.33333	6.00926	0.104056	2	0.44	1375	2	1	1	0	5	0	3	2	5	0	0	14	5	19	8	126
22	1	1	1	1	1	0	4	4	43	162.3	49.05	18.621	0	0	0	0	0	0	1	175	1100	250	110	2.66667	2.66667	0	0	2	0.25	1494	0	0	2	0	0	5	0	0	0	0	0	9	5	14	4	80
23	1	1	1	0	0	1	3	4	51	158.4	46.45	18.5129	0	0	0	0	1	1	3	112	400	100	0	5.33333	5.33333	0	0	2	7.02	1152	1	1	2	6	8	3	2	0	9	0	1	17	5	22	8	130
24	2	6	0	0	0	0	2	3	28	170.3	80	27.5842	0	0	0	0	0	0	1	101	350	30	0	3.33333	3.33333	17.6636	0.220795	3	1.04	198	1	1	2	0	0	2	0	0	5	3	0	12	6	18	4	107
25	2	2	1	1	1	1	2	4	55	150.5	58.15	25.673	1	0	0	0	0	0	2	98	400	50	25	3.33333	3.33333	0	0	2	3.64		0	0	2	5	5	5	7	8	8	8	0	20	8	28	8	134
26	2	3	1	2	1	1	3	4	51	152	58	25.1039	0	0	1	0	0	0	3	128	100	400	40	3.33333	3.33333	18.2181	0.314106	3	6.08	1412	0	0	3	0	0	10	7	10	0	0	0	5	6	11	10	144
27	2	1	1	1	1	1	3	4	58	156.2	65.6	26.887	0	0	0	0	0	0	2	207	800	150	200	3.33333	3.33333	0	0	2	1.34	997	0	0	2	2	3	0	6	8	0	0	0	9	5	14	8	96
28	2	1	1	1	1	1	4	4	64	162.2	47.7	18.1308	0	0	0	0	0	1	2	100	750	80	60	0	0	0	0	2	1.36	1328	0	0	2	0	1	1	1	1	0	0	0	11	4	15	10	148
29	1	1	1	1	1	0	2	3	49	160.8	63.3	24.4811	0	0	0	0	0	0	2	97	400	30	60	3.33333	3.33333	0	0	1	0.73	2072	1	1	2	3	2	3	3	4	3	3	1	12	5	17	8	135
30	1	1	1	1	1	0	2	1	42	155.1	75.2	31.2604	0	0	0	0	0	0	1	110	500	150	0	5.83333	5.83333	57.8222	0.768912	2	5.74		0	0	1	2	2	0	3	2	0	0	0	15	5	20	7	124
31	2	4	0	0	0	0	2	1	32	157.7	48.25	19.4014	0	0	0	0	0	0	1	89	250	20	0	0	6.66667	4.6859	0.0971171	2	4.7	490	2	1	1	1	3	2	3	3	2	1	1	14	7	21	4	65
32	2	5	0	0	0	1	2	2	21	155.1	57.65	23.9649	0	0	0	0	0	0	1	74	550	20	0	3.33333	3.33333	0.12	0.00208153	2	4.72	100	0	0	1	4	3	8	6	6	2	0	0	9	4	13	9	120
33	1	1	1	2	1	1	1	5	53	162.4	68.6	26.0107	0	0	0	0	0	0	2	57	300	20	0	4	4	44.141	0.643455	3	2.74		0	0	1	0	9	0	3	2	5	4	2	16	6	22	7	107
34	2	0	0	0	0	0	2	1	38	156.4	40.45	16.5366	0	0	0	0	0	0	1	93	300	100	0	5.16667	5.16667	4.2355	0.10471	2	0.8		0	0	1	3	5	3	4	7	9	2	2	20	9	29	8	114
35	2	2	1	0	0	0	2	4	46	157.3	63.8	25.7848	0	0	0	0	0	0	3	128	350	100	150	4	4	27.0456	0.423912	2	0.44		1	1	2	1	7	1	3	0	7	7	0	10	5	15	8	130
36	2	1	1	1	2	0	2	4	45	158.1	74.1	29.6452	1	1	0	0	0	0	2	143	600	50	150	4.66667	4.66667	0	0	2			0	1	2	0	3	0	0	1	3	5	0	13	5	18
37	1	1	1	1	1	0	2	2	60	154.6	62.45	26.1284	0	0	0	0	0	1	2	77	250	10	0	4	4	0	0	2	1.72		0	1	1	3	7	6	5	5	0	0	0	18	7	25	8	119
38	2	3	1	1	1	1	3	4	58	160.1	82	31.9912	1	0	0	0	0	0	2	116	550	50	130	3.33333	3.33333	0	0	2	7.2	363	1	1	2	0	0	0	5	5	0	0	0	10	4	14	9	136
39	1	4	0	0	0	1	3	4	52	158.5	70	27.8637	1	0	0	0	0	0	2	140	550	50	100	0	0	105.272	1.50389	3	1.2	417	1	1	2	1	1	2	3	4	3	0	0	5	3	8	10	137
40	2	1	1	2	1	1	3	4	49	155	53	22.0604	0	0	0	0	0	0	1	90	500	50	40	2.66667	2.66667	10.27	0.193774	2	0	1329	2	1	2	0	5	0	5	5	0	0	0	13	6	19	9	121
41	1	2	1	1	1	0	2	3	37	160.8	54.7	21.1551	0	0	0	0	0	0	1	143	700	80	160	2.66667	9.33333	37.748	0.690091	2	0.43	1415	1	1	2	2	7	7	5	5	3	0	2	15	8	23	3	96
42	1	1	1	0	0	0	2	2	44	151.3	50.6	22.1041	0	0	0	0	0	0	1	85	250	20	0	3.33333	3.33333	15.648	0.309249	2	4.61		0	1	1	2	3	1	3	3	3	3	2	13	7	20	7	110
43	1	1	1	0	0	0	2	3	42	156.5	50.2	20.4963	0	0	0	0	0	0	1	112	500	30	310	3.33333	3.33333	0	0	3	6.48	2033	2	1	2	1	5	2	2	2	2	2	1	14	2	16	5	45
44	2	1	1	0	0	0	3	4	48	164.3	74.05	27.4315	0	0	0	0	0	0	1	97	700	200	60	4.66667	4.66667	15.53	0.209723	1	1.14	1772	0	0	2	2	2	5	0	0	2	2	0	13	7	20	5	114
45	2	4	1	0	0	1	3	4	46	159.7	55.7	21.8396	0	0	0	0	0	0	1	64	350	50	40	3.33333	3.33333	38.894	0.698276	2	4.79	1989	0	0	2	0	2	1	1	1	1	1	1	6	5	11	9	128
46	1	0	0	0	0	1	2	3	28	160.3	64.6	25.14	0	0	0	0	0	0	1	96	400	50	90	4	4	52.334	0.810124	3	0.63		1	1	2	6	3	5	5	6	3	7	0	13	8	21	8	127
47	1	2	1	0	0	1	2	4	43	158.7	61.3	24.3392	0	0	0	0	0	0	1	198	950	200	220	3.33333	10	15.0522	0.24555	2	2.46	1511	1	1	2	0	2	9	8	8	7	4	0	14	7	21	8	127
48	2	1	1	0	0	1	2	4	66	158.8	59.2	23.4758	1	0	0	0	0	0	2	141	800	30	120	3.33333	3.33333	0	0	2	1.18	1524	0	0	2	0	5	0	3	8	0	0	0	6	5	11	10	144
49	1	2	1	0	0	0	2	1	40	164.4	55.5	20.5347	0	0	0	0	0	0	2	101	500	80	0	2.66667	9.33333	28.5607	0.514607	2			0	0	1	6	3	3	1	1	3	3	3	14	6	20	6	105
50	1	1	1	0	0	1	4	4	56	160.5	63.4	24.6116	0	0	0	0	0	0	2	173	800	50	150	2.66667	2.66667	0.434	0.00684543	3	4.05	2913	1	1	3	0	0	0	1	1	1	0	2	14	4	18	7	107
51	2	1	1	3	1	1	2	2	62	156.5	70.5	28.7846	0	0	0	0	0	0	1	77	350	30	0	3.33333	3.33333	0	0	2	0.52	702	0	0	1	2	1	0	0	1	0	0	0	10	4	14	8	137
52	1	1	1	2	1	0	4	4	47	163.1	72.5	27.254	0	0	0	0	0	0	1	149	950	150	150	4	4	0	0	2	6.92	1830	0	1	3	7	3	2	2	3	4	4	1	12	7	19	6	87
53	1	3	1	0	0	1	4	4	48	162.4	59.2	22.4466	0	0	0	0	0	0	1	145	1100	150	100	3.33333	3.33333	22.5258	0.380503	2	4.7	1774	1	1	2	8	5	8	5	7	7	1	1	20	9	29	6	93
54	2	4	0	0	0	1	4	4	50	153.9	76.4	32.2564	1	0	0	0	0	0	2	207	900	50	200	3.33333	3.33333	22.422	0.293482	2	6.1	2083	1	1	3	3	4	6	6	4	3	2	2	13	4	17	8	132
55	1	1	1	1	1	1	2	3	43	163.7	50	18.6583	0	0	0	0	0	0	1	76	150	10	0	2.66667	2.66667	0	0	3	0.82		2	1	2	2	8	8	8	5	8	6	0	15	6	21	5	107
56	2	6	0	2	1	1	3	4	40	156.4	56.4	23.0571	0	0	0	0	0	0	2	164	800	500	250	0	0	22.812	0.404468	2	5.14	505	0	1	3	0	6	0	4	5	0	0	0	7	3	10	7	137
57	2	2	0	0	0	0	2	1	27	156.7	44.3	18.0412	0	0	0	0	0	0	1	202	400	80	0	2	2	12.9414	0.292132	2	1.29	1687	0	0	2	2	2	2	2	2	0	0	0	13	6	19	7	121
58	2	0	0	0	0	0	4	3	34	156.3	61	24.9696	0	0	0	0	0	0	1	125	1100	100	100	0	6.66667	0	0	2	6.04	1159	1	1	2	5	2	5	7	5	5	8	1	14	7	21	9	120
59	2	2	0	0	0	0	1	1	32	156.3	51.6	21.1218	0	0	0	0	0	0	1	214	900	400	0	2.66667	2.66667	4.65839	0.090279	2	2.71	1413	0	0	2	1	4	1	1	1	2	0	0	10	6	16	9	140
60	2	1	1	2	1	0	4	4	40	160.7	59.5	23.0401	0	0	0	0	0	0	1	102	950	100	80	3.33333	3.33333	13.2431	0.222573	2	1.27	807	1	1	2	2	3	5	2	2	5	8	2	14	6	20	10	138
61	2	2	1	0	0	1	3	1	34	168	59.8	21.1876	0	0	0	0	0	0	1	98	500	50	110	8.33333	8.33333	23.338	0.390268	2	0.81	1796	3	1	2	5	3	7	6	6	6	3	2	15	7	22	9	140
62	2	2	1	0	0	1	2	2	34	156.4	62	25.3465	0	0	0	0	0	0	1	108	400	50	0	3.33333	3.33333	0.854	0.0137742	2	3.26		0	0	1	2	3	1	2	2	2	3	2	14	2	16	10	140
63	1	1	1	2	1	0	3	4	45	160.1	44.2	17.2441	0	0	0	0	0	0	2	121	650	100	80	2.5	2.5	22.622	0.51181	2	3.1	2066	1	1	2	6	5	5	8	9	6	4	3	18	5	28	8	111
64	1	0	0	1	2	0	4	3	43	168	51.75	18.3355	0	0	0	0	0	0	2	324	2400	500	145	3.33333	3.33333	0	0	2	1.29	1879	0	0	2	6	1	9	9	9	5	4	0	13	7	20	5	77
65	1	2	0	1	1	1	1	5	65	157.3	52.15	21.0764	0	0	0	0	0	0	1	122	700	50	150	7.66667	7.66667	4.956	0.0950336	2			0	0	1	2	3	8	5	8	3	7	2	20	9	29	7	119
66	1	1	1	2	1	1	3	4	49	162.7	61.7	23.3083	0	0	0	0	0	0	1	130	400	100	80	3.33333	3.33333	2.22713	0.0360961	3	0.96	736	0	0	3	0	0	0	0	0	2	2	0	13	6	19	8	118
67	2	4	1	1	2	0	2	4	47	158.8	48.9	19.3913	0	0	0	0	0	1	1	158	650	100	0	8.33333	8.33333	0	0	2	1.47	1838	0	1	2	0	0	0	0	1	1	0	0	10	3	13	6	110
68	2	1	1	1	1	1	4	4	59	168.3	58.2	20.5473	0	0	0	0	0	0	1	137	1100	200	150	2.66667	2.66667	0	0	2	6.01	1132	0	1	3	1	4	3	3	3	7	7	1	11	6	17	9	141
69	1	2	1	0	0	0	3	4	46	158.7	52.9	21.004	0	0	0	0	0	0	2	114	1150	50	0	5.33333	5.33333	0	0	2	0.33	1232	0	1	2	0	3	1	1	5	6	6	6	13	6	19	7	114
70	1	1	1	0	0	1	3	4	52	157.9	55.75	22.3605	0	0	0	0	0	0	2	195	800	200	120	3.33333	3.33333	0	0	1		2406	0	0	2	2	2	0	0	0	0	2	0	10	6	16	6	121
71	1	1	1	1	1	1	4	4	40	160	64.3	25.1172	0	0	0	0	0	0	1	109	1000	100	300	3.33333	3.33333	0	0	2	7.17	1435	1	1	2	5	6	7	5	5	4	0	0	9	6	15	7	84
72	1	4	1	0	0	0	4	3	38	164.5	59.4	21.951	0	0	0	0	0	0	1	152	1200	150	130	5.83333	5.83333	0	0	2	5.54	2210	0	0	2	0	0	5	0	0	0	0	0	4	2	6	10	149
73	1	1	1	2	1	0	1	2	46	161.7	52	19.8876	0	0	0	0	0	0	1	124	700	200	50	6	6	0	0	2	0.74	1635	1	1	2	0	0	0	0	0	0	0	0	4	2	6	9	111
74	1	6	0	3	1	1	2	5	53	158.5	59.2	23.5648	0	0	0	0	0	0	2	194	2200	100	120	3.33333	10	0	0	3	1.21	993	0	0	3	8	7	7	8	8	5	0	0	14	9	23	7	106
75	1	1	1	0	0	0	1	4	44	155.4	61.7	25.5495	0	0	0	0	0	0	2	133	700	50	460	3.33333	3.33333	0	0	2	1.98	1341	1	1	2	3	9	3	3	3	4	3	3	15	7	22	4	71
76	1	1	1	3	1	1	1	4	44	156.9	52.6	21.3668	0	0	0	0	0	0	1	140	1000	100	150	3.33333	3.33333	0	0	2		1131	0	1	2	2	1	3	1	1	1	0	0	4	4	8	9	144
77	2	1	1	1	2	1	4	4	47	157.3	39.3	15.8831	0	0	0	0	0	0	1	127	1100	200	100	0	0	0	0	2	7.25	796	0	0	4	0	0	0	0	0	0	0	0	4	3	7	8	138
78	1	3	1	1	1	0	1	2	62	155.4	50.3	20.8289	0	0	0	0	0	0	2	97	500	20	0	3.33333	3.33333	0	0	2	1.8		0	0	1	0	0	3	0	3	0	3	0	12	5	17	5	113
79	2	2	1	3	1	1	1	2	52	163.2	70.15	26.3383	1	0	0	0	0	0	2	94	350	10	0	0	0	0	0	2	6.36		0	0	1	0	3	0	0	0	0	0	0	6	3	9	10	141
80	2	2	1	3	1	0	4	4	43	161.5	53.7	20.5887	0	0	0	0	0	0	1	128	1000	100	150	0	0	0	0	2	2.49	1560	2	1	2	0	5	5	5	5	5	5	0	7	2	9	9	134
81	2	1	1	1	1	1	4	4	46	156.2	48.1	19.7144	0	0	0	0	0	0	1	93	900	100	100	2.66667	2.66667	0	0	2	1.6	1454	0	0	2	2	5	3	3	3	5	0	1	17	7	24	8	133
82	2	1	1	0	0	0	1	1	32	165.9	66.05	23.9983	0	0	0	0	0	0	1	94	550	100	0	3.33333	3.33333	0.48086	0.00728024	2	3.03	420	0	0	1	0	2	0	7	6	1	5	0	12	10	22	5	83
83	1	2	1	1	1	0	1	4	47	160.3	57.1	22.2213	0	1	0	0	0	0	2	94	700	150	150	0	0	0	0	3	0.6	2544	0	0	2	0	8	0	0	4	0	1	0	18	8	26	3	125
84	1	6	0	1	1	0	4	2	37	155.2	77.9	32.341	0	0	0	0	0	0	1	194	1200	400	380	4	4	0	0	2	0.73		1	1	1	0	0	7	6	7	1	0	6	7	8	15	7	106
85	2	1	1	0	0	0	4	4	47	163.1	53.6	20.1492	0	0	0	0	0	0	1	133	1000	200	150	8.33333	8.33333	0	0	2	6.25	941	1	1	2	2	2	6	2	0	2	1	0	11	5	16	8	141
86	2	1	1	3	1	0	2	2	57	164	62.65	23.2934	0	0	0	0	0	1	1	91	550	50	0	3.33333	3.33333	0	0	2		520	0	1	1	3	6	4	3	6	3	0	0	16	2	18	9	135
87	1	1	1	3	1	1	2	2	41	161	50.75	19.5787	0	0	0	0	0	0	2	161	500	50	0	5.83333	5.83333	0	0	2	6.32		0	0	1	7	5	10	5	5	7	7	0	19	9	28	10	128
88	1	6	0	0	0	1	4	1	25	168.9	61.05	21.4006	0	0	0	0	0	0	1	131	650	100	380	9	9	0	0	2			0	1	1	7	4	10	6	7	6	2	2	14	6	20	2	53
89	2	2	0	0	0	0	2	1	28	170.4	54.3	18.7008	0	0	0	0	0	0	1	111	500	50	0	3.33333	3.33333	0	0	2		1160	0	0	1	0	0	2	7	3	1	0	0	5	5	10	9	143
90	2	2	0	0	0	0	1	1	25	150.9	65	28.5453	0	0	0	0	0	0	1	97	300	30	0	3.33333	3.33333	32.5462	0.500711	3	2.11	1342	0	0	1	2	1	5	2	2	0	0	0	12	8	20	7	118
91	2	6	0	1	1	0	2	2	60	160	49.7	19.4141	0	0	0	0	1	0	1	59	300	50	0	2.66667	2.66667	0	0	2	1.27	2098	0	0	1	2	2	4	3	5	5	0	0	9	2	11	8	140
92	1	1	1	3	1	1	4	4	56	159.7	70.85	27.7799	1	0	0	0	0	0	2	103	750	50	230	4	4	26.276	0.370868	2	0.83	1151	0	0	2	0	0	0	0	0	0	0	1	18	10	28	9	145
93	1	1	1	3	1	1	4	4	64	168.3	67.15	23.7071	0	0	0	0	0	0	1	163	900	100	110	4	4	0	0	2		1441	0	0	2	6	3	5	5	5	2	2	3	15	7	22	6	113
94	2	4	1	0	0	0	3	4	48	156.5	55.8	22.7827	0	0	1	0	0	0	3	153	950	50	100	4	4	0	0	2	1.08	1225	0	0	2	1	0	1	1	1	0	0	0	10	4	14	7	126
95	1	4	1	2	1	0	1	4	42	148.9	54.4	24.5363	0	0	0	0	0	0	1	116	550	50	50	3.33333	3.33333	0	0	3	0.78	2093	1	1	2	2	5	5	10	10	0	0	0	17	8	25	3	80
96	1	4	1	0	0	1	1	2	38	169.1	64.1	22.4167	0	0	0	0	0	0	1	107	400	50	0	4	4	0	0	2	0.97	1350	0	0	1	2	3	3	5	5	0	0	0	13	4	17	9	118
97	2	1	1	1	1	0	1	1	36	166.3	67.5	24.4073	0	0	0	0	0	0	2	72	500	50	0	3.33333	3.33333	0	0	2	1.95	1240	0	0	1	4	4	0	5	5	2	0	0	10	2	12	8.5	126
98	1	2	0	0	0	0	1	1	32	173.6	59.25	19.6602	0	0	0	0	0	0	2	73	550	50	0	10.8333	10.8333	16.4025	0.276835	2	0.75	1146	1	1	2	0	7	5	2	2	6	0	2	16	8	24	6	102
99	2	4	0	0	0	0	2	3	34	165.6	66.3	24.1765	0	0	0	0	0	0	1	100	400	50	0	4.4	4.4	0	0	2	2.57	1173	0	0	2	0	3	0	0	0	1	0	0	10	2	12	3	103
100	2	2	1	2	1	1	4	4	46	157.3	58.55	23.663	0	0	0	0	0	0	2	136	550	150	170	9.33333	16	0	0	2	0.81	1656	2	1	2	0	5	1	0	1	1	0	0	6	2	8	10	90
101	1	5	0	1	1	1	2	2	20	166.2	56.15	20.3277	0	0	0	0	0	0	1	78	300	50	0	8.33333	15	37.71	0.671594	2	1.85	1660	0	1	2	3	2	3	5	5	0	0	0	15	4	19	5	113
102	1	1	1	1	1	1	1	2	50	158.6	56.4	22.4219	0	0	0	0	0	0	1	72	300	50	0	3.33333	3.33333	0	0	3	5.01	974	0	0	1	2	6	5	5	5	4	4	4	13	5	18	6	123
103	2	4	1	0	0	1	3	4	42	162.4	58.05	22.0105	0	0	0	0	0	0	0	122	600	150	150	3.33333	10	0	0	2	0.89	1497	2	1	2	1	1	1	2	2	3	1	1	4	3	7	8	122
104	2	1	1	2	2	0	3	4	48	163	80	30.1103	0	0	0	0	0	0	2	162	800	200	170	10.6667	10.6667	0	0	3	5.26	1533	3	1	2	0	0	0	3	2	0	2	1	4	2	6	8	134
